# Supplementary material for: Comfort in a cross-sector care delivery model to address birth inequities: Learnings from San Francisco’s Pregnancy Village
Source: PLoS One. 2026 Apr 17;21(4):e0347316. doi: 10.1371/journal.pone.0347316 (PMC13089744; doi:10.1371/journal.pone.0347316)
Supplement: S1 Table — This table shows the distribution of responses for each item on the comfort scale, as well as the two situational items of comfort. (XLSX) [file pone.0347316.s001.xlsx]

## Sheet: S1
S1 Table. Distribution of comfort items
	Total	Currently pregnant/recently pregnant	Family member
	N=114	N=57	N=57
1. Did you think the surroundings at Pop-Up Village were pleasant?
0, No, not at all	0.0% (0)	0.0% (0)	0.0% (0)
1, A little	2.7% (3)	3.6% (2)	1.8% (1)
2, Somewhat	4.5% (5)	7.1% (4)	1.8% (1)
3, Yes, definitely	92.9% (104)	89.3% (50)	96.4% (54)
2. Did the mood at Pop-Up Village uplift you?
0, No, not at all	0.0% (0)	0.0% (0)	0.0% (0)
1, A little	2.6% (3)	1.8% (1)	3.5% (2)
2, Somewhat	8.8% (10)	8.8% (5)	8.8% (5)
3, Yes, definitely	88.6% (101)	89.5% (51)	87.7% (50)
3. Did you feel out of place here at Pop-Up Village?*
0, No, not at all	68.4% (78)	59.6% (34)	77.2% (44)
1, A little	9.6% (11)	12.3% (7)	7.0% (4)
2, Somewhat	6.1% (7)	8.8% (5)	3.5% (2)
3, Yes, very much	15.8% (18)	19.3% (11)	12.3% (7)
4. Would you be uncomfortable if your friends saw you attending Pop-Up Village?*
0, No, not at all	83.3% (95)	73.7% (42)	93.0% (53)
1, A little	3.5% (4)	7.0% (4)	0.0% (0)
2, Somewhat	1.8% (2)	1.8% (1)	1.8% (1)
3, Yes, very much	11.4% (13)	17.5% (10)	5.3% (3)
5. Did you feel safe at Pop-Up Village?
0, No, not at all	0.9% (1)	1.8% (1)	0.0% (0)
1, A little	0.9% (1)	1.8% (1)	0.0% (0)
2, Somewhat	5.3% (6)	5.3% (3)	5.3% (3)
3, Yes, definitely	93.0% (106)	91.2% (52)	94.7% (54)
*Negatively worded questions were reverse-coded prior to scoring
