# Supplementary material for: Comfort in a cross-sector care delivery model to address birth inequities: Learnings from San Francisco’s Pregnancy Village
Source: PLoS One. 2026 Apr 17;21(4):e0347316. doi: 10.1371/journal.pone.0347316 (PMC13089744; doi:10.1371/journal.pone.0347316)
Supplement: S2 Table — This table summarizes the sociodemographic and obstetric characteristics and distribution of predictor variables stratified by subgroup. (XLSX) [file pone.0347316.s002.xlsx]

## Sheet: Sheet1
S2 Table. Univariate distribution of predictor variables by subgroup
Participant Charactereristics	Total (N = 89)		Currently pregnant/recently pregnant (n = 47)		Family (n = 42)
	N	%	n	%	n	%
Age
15-24	13	14.61	10	21.28	3	7.14
25-34	28	31.46	19	40.43	9	21.43
35-44	18	20.22	13	27.66	5	11.9
45 and older	19	21.35	1	2.13	18	42.86
Unknown	11	12.36	4	8.51	7	16.67
Gender
Female	77	86.52	42	89.36	35	83.33
Male	6	6.74	0	0	6	14.29
Other/unknown/prefer not to answer	6	6.74	5	10.64	1	2.38
Race/ethnicity
Black	32	36	13	27.66	19	45.24
Latine/Hispanic	34	38.2	20	42.55	14	33.33
Multiracial	17	19.1	10	21.28	7	16.67
Other/unknown/prefer not to answer	6	6.7	4	8.51	2	4.76
Language
English	52	58.43	26	55.32	26	61.9
Spanish	29	32.6	16	34.04	13	30.95
Unknown/other/prefer not to answer	8	8.99	5	10.64	3	7.14
English proficiency
Very well or well	63	70.79	34	72.34	29	69.05
With difficulty	16	17.98	8	17.02	8	19.05
Unknown/prefer not to answer	10	11.24	5	10.64	5	11.9
Parity
No births	17	19.1	12	25.53	5	11.9
1-2 births	39	43.82	23	48.94	16	38.1
3 or more births	25	28.09	11	23.4	14	33.33
Unknown/not applicable/ prefer not to answer	8	8.99	1	2.13	7	16.67
Prenatal care
No prenatal care during current/recent pregnancy	3	3.37	3	6.38	0	0
Received prenatal care during current/recent pregnancy	39	43.82	39	82.98	0	0
Unknown/not applicable/prefer not to answer	47	52.81	5	10.64	42	100
History of preterm birth
No preterm births	59	66.29	38	80.85	21	50
At least 1 preterm birth	21	23.6	7	14.89	14	33.33
Unknown/prefer not to answer/not applicable	9	10.11	2	4.26	7	16.67
History of pregnancy loss
No prior pregnancy loss	50	56.18	26	55.32	24	57.14
Pregnancy loss	26	29.21	17	36.17	9	21.43
Unknown/prefer not to answer/not applicable	13	14.61	4	8.51	9	21.43
Education
Less than a high school degree	17	19.1	6	12.77	11	26.19
High school graduate, GED or equivalent	23	25.84	15	31.91	8	19.05
Some college, junior college or vocational school	22	24.72	10	21.28	12	28.57
College graduate or higher	19	21.35	11	23.4	8	19.05
Unknown/prefer not to answer	8	8.99	5	10.64	3	7.14
Employment
No	56	62.92	24	51.06	32	76.19
Yes, Full-time	14	15.73	10	21.28	4	9.52
Yes, Part-time	10	11.24	8	17.02	2	4.76
Unknown/prefer not to answer	9	10.11	5	10.64	4	9.52
Income assistance
No	38	42.7	14	29.79	24	57.14
Yes	44	49.4	27	57.45	17	40.48
Unknown/ prefer not to answer	7	7.87	6	12.77	1	2.38
Residence
Bayview-Hunter's Point	31	34.83	15	31.91	16	38.1
Other San Francisco	38	42.7	23	48.94	15	35.71
East Bay	10	11.24	6	12.77	4	9.52
Other/unknown/prefer not to answer	10	11.24	3	6.38	7	16.67
Housing status
Homeless Shelter	10	11.24	6	12.77	4	9.52
Living with someone for free	5	5.62	3	6.38	2	4.76
No living place	1	1.12	0	0	1	2.38
Owns home or apartment	8	8.99	3	6.38	5	11.9
Public Housing	15	16.85	6	12.77	9	21.43
Renting home or apartment	39	43.82	23	48.94	16	38.1
Transitional or supportive housing	2	2.25	1	2.13	1	2.38
Other/unknown/prefer not to answer	9	10.11	5	10.64	4	9.52
Social Support
Not at all	10	11.24	2	4.26	2	4.26
A little	9	10.11	7	14.89	7	14.89
Somewhat	20	22.47	11	23.4	11	23.4
Yes, definately	48	53.93	26	55.32	26	55.32
Unknown/prefer not to answer	2	2.25	1	2.13	1	2.13
Medical insurance status
Private insurance	15	16.85	10	21.28	5	11.9
Public insurance	58	65.17	30	63.83	28	66.67
No insurance	4	4.49	0	0	4	9.52
Unknown/prefer not to answer	12	13.48	7	14.89	5	11.9
Food insecurity (Worried food would run out)
Often true	12	13.48	4	8.51	8	19.05
Sometimes true	22	24.72	14	29.79	8	19.05
Never true	40	44.94	18	38.3	22	52.38
Unknown/prefer not to answer	15	16.85	11	23.4	4	9.52
Food insecurity (insufficient funds)
Often true	11	12.36	5	10.64	6	14.29
Sometimes true	27	30.34	16	34.04	11	26.19
Never true	36	40.45	16	34.04	20	47.62
Unknown/prefer not to answer	15	16.85	10	21.28	5	11.9
Relationship status
Partnered, living together	31	34.83	19	40.43	12	28.57
Partnered, not living together	15	16.85	9	19.15	6	14.29
Single	33	37.08	11	23.4	22	52.38
Other/unknown/prefer not to answer	10	11.24	8	17.02	2	4.76
Everyday discrimination experience
Never	17	19.1	10	21.28	7	16.67
Rarely	19	21.35	12	25.53	7	16.67
Sometimes	34	38.2	16	34.04	18	42.86
Often	17	19.1	8	17.02	9	21.43
Unknown/prefer not to answer	2	2.25	1	2.13	1	2.38
Prenatal care discrimination experience
Never	35	39.33	14	29.79	21	50
Rarely	17	19.1	12	25.53	5	11.9
Sometimes	23	25.84	17	36.17	6	14.29
Often	8	8.99	3	6.38	5	11.9
Unknown/prefer not to answer	6	6.74	1	2.13	5	11.9
